# Supplementary material for: Area-selective atomic layer deposition on 2D monolayer lateral superlattices
Source: Nat Commun. 2024 Mar 8;15:2138. doi: 10.1038/s41467-024-46293-w (PMC10924103; doi:10.1038/s41467-024-46293-w)
Supplement: Supplementary file 3 — Source Data [file 41467_2024_46293_MOESM3_ESM.xlsx]

## Sheet: Figure 2
Fig. 2a			Fig. 2b					Fig. 2i				Fig. 2k
AFM height profile			HAADF-STEM					FFT				AFM height profile
Distance	Height											Distance	Height
nm	nm											nm	nm
0	0.36831											0	0.42846
1.7578	0.39792											36.1328	0.33657
3.5156	0.37104											72.2656	0.93593
5.2734	0.31737											108.398	0.35188
7.0312	0.32278											144.531	0.16628
8.7891	0.48479											180.664	0.83432
10.5469	0.99204											216.797	0.95262
12.3047	1.66156							Fig. 2j				252.93	0.45474
14.0625	2.22476							FFT				289.062	0
15.8203	2.81922											325.195	0.88771
17.5781	3.32291											361.328	0.52635
19.3359	3.68495		Fig. 2c									397.461	0.32408
21.0937	4.09983		EDS mapping									433.594	0.38465
22.8516	4.58556											469.727	0.95513
24.6094	5.34629											505.859	0.45614
26.3672	6.12571											541.992	0.7687
28.125	6.75565
29.8828	7.31022
31.6406	7.81145
33.3984	8.28859
35.1562	8.69684
36.9141	9.00257
38.6719	9.24654
40.4297	9.41076
42.1875	9.53804
43.9453	9.59864
45.7031	9.59923
47.4609	9.53949
49.2187	9.42655
50.9766	9.28017
52.7344	9.20276
54.4922	8.938
56.25	8.61845
58.0078	8.26964
59.7656	7.9062
61.5234	7.433
63.2812	6.90492
65.0391	6.37685
66.7969	5.67337
68.5547	4.96988
70.3125	3.90897
72.0703	2.81195
73.8281	1.71493
75.5859	0.5818
77.3437	0.21878
79.1016	0.14535
80.8594	0.13601
82.6172	0.15076
84.375	0.17355
86.1328	0.18774
87.8906	0.22066
89.6484	0.1961
91.4062	0.18855
93.1641	0.19352
94.9219	0.21778
96.6797	0.16233
98.4375	0.14612
100.195	0.13491
101.953	0.09315
103.711	0.03349
105.469	0.00279
107.227	-4.378e-06
108.984	0.01893
110.742	0.05863
112.5	0.07448
114.258	0.10024
116.016	0.08343
117.773	0.07345
119.531	0.10801
121.289	0.10902
123.047	0.1576
124.805	0.30314
126.562	0.74431
128.32	1.28398
130.078	2.08108
131.836	2.90909
133.594	3.31983
135.352	3.89023
137.109	4.47079
138.867	4.86774
140.625	5.30389
142.383	5.7265
144.141	6.15319
145.898	6.70348
147.656	7.34186
149.414	7.92731
151.172	8.44773
152.93	8.83257
154.688	9.1105
156.445	9.31872
158.203	9.48145
159.961	9.61253
161.719	9.60922
163.477	9.64041
165.234	9.53416
166.992	9.37846
168.75	9.22565
170.508	9.03574
172.266	8.77053
174.023	8.30004
175.781	7.871
177.539	7.48418
179.297	6.81555
181.055	6.07196
182.812	5.06793
184.57	4.27935
186.328	3.35697
188.086	2.32852
189.844	1.41558
191.602	0.37519
193.359	0.08865
195.117	0.07517
196.875	0.09468
198.633	0.11814
200.391	0.06723
202.148	0.09843
203.906	0.13346
205.664	0.1832
207.422	0.1956
209.18	0.17051
210.938	0.16904
212.695	0.24196
214.453	0.2568
216.211	0.2363
217.969	0.22144
219.727	0.24748
221.484	0.19674
223.242	0.18915
225	0.16507
226.758	0.17303
228.516	0.12209
230.273	0.08829
232.031	0.14954
233.789	0.59192
235.547	1.05036
237.305	1.72084
239.062	2.4746
240.82	3.04934
242.578	3.63145
244.336	4.19476
246.094	4.6023
247.852	4.92934
249.609	5.36503
251.367	5.9126
253.125	6.45634
254.883	7.18121
256.641	7.63069
258.398	8.27968
260.156	8.65003
261.914	9.01603
263.672	9.2046
265.43	9.36097
267.188	9.51097
268.945	9.55358
270.703	9.67386
272.461	9.66804
274.219	9.62236
275.977	9.51967
277.734	9.42485
279.492	9.11366
281.25	8.71942
283.008	8.36959
284.766	7.94295
286.523	7.4074
288.281	6.89222
290.039	6.14841
291.797	5.2964
293.555	4.34832
295.312	3.40023
297.07	2.39199
298.828	1.26344
300.586	0.85401
302.344	0.44458
304.102	0.3166
305.859	0.31879
307.617	0.32098
309.375	0.32349
311.133	0.31165
312.891	0.24518
314.648	0.19734
316.406	0.19408
318.164	0.21022
319.922	0.25097
321.68	0.23842
323.438	0.22737
325.195	0.25723
326.953	0.22239
328.711	0.19464
330.469	0.22882
332.227	0.24049
333.984	0.27966
335.742	0.33023
337.5	0.31851
339.258	0.31574
341.016	0.34762
342.773	0.29749
344.531	0.36865
346.289	0.71933
348.047	1.19824
349.805	1.86892
351.562	2.58288
353.32	3.1656
355.078	3.75181
356.836	4.54261
358.594	5.04076
360.352	5.52579
362.109	5.81136
363.867	6.29207
365.625	6.93884
367.383	7.72519
369.141	8.45815
370.898	8.96222
372.656	9.40028
374.414	9.62217
376.172	9.82749
377.93	9.88808
379.688	9.9512
381.445	9.8603
383.203	9.86243
384.961	9.85847
386.719	9.70242
388.477	9.48828
390.234	9.26116
391.992	9.1003
393.75	8.87496
395.508	8.55436
397.266	8.07401
399.023	7.54916
400.781	7.02431
402.539	6.40073
404.297	5.56344
406.055	4.57624
407.812	3.58904
409.57	2.45194
411.328	1.35149
413.086	0.50443
414.844	0.32848
416.602	0.27313
418.359	0.27346
420.117	0.29446
421.875	0.34483
423.633	0.37345
425.391	0.3934
427.148	0.41587
428.906	0.4459
430.664	0.44686
432.422	0.44319
434.18	0.41266
435.938	0.39767
437.695	0.33636
439.453	0.32675
441.211	0.35541
442.969	0.34986
444.727	0.32934
446.484	0.30038
448.242	0.25917
450	0.23142
451.758	0.31083
453.516	0.58386
455.273	1.0332
457.031	1.75364
458.789	2.60993
460.547	3.29183
462.305	3.87129
464.062	4.497
465.82	5.13165
467.578	5.5321
469.336	5.85475
471.094	6.20989
472.852	6.68437
474.609	7.21953
476.367	7.79638
478.125	8.40374
479.883	8.8302
481.641	9.1889
483.398	9.42211
485.156	9.67467
486.914	9.79962
488.672	9.82837
490.43	9.83487
492.188	9.74765
493.945	9.58263
495.703	9.42545
497.461	9.31924
499.219	9.13803
500.977	8.84842
502.734	8.46196
504.492	7.99286
506.25	7.37497
508.008	6.67023
509.766	5.99641
511.523	5.21578
513.281	4.31222
515.039	3.22549
516.797	2.17313
518.555	1.36129
520.312	0.67146
522.07	0.37461
523.828	0.28308
525.586	0.25008
527.344	0.26104
529.102	0.24051
530.859	0.25573

## Sheet: Figure 3
Fig. 3f
Strain distribution
Strain	Density		Strain	Density
%	MoS2		%	MoSe2
-1.09015	7.97086e-05		-3.55515	0.000104534
-1.06241	0.00302		-3.52104	0.000492762
-1.03466	0.01802		-3.48693	0.00182
-1.00692	0.04193		-3.45281	0.00531
-0.97918	0.0674		-3.4187	0.01245
-0.95143	0.14897		-3.38458	0.02404
-0.92369	0.30771		-3.35047	0.0397
-0.89594	0.4359		-3.31635	0.05884
-0.8682	0.65676		-3.28224	0.08121
-0.84046	0.97603		-3.24812	0.10494
-0.81271	1.10985		-3.21401	0.12516
-0.78497	1.37218		-3.17989	0.13786
-0.75722	1.68026		-3.14578	0.14544
-0.72948	1.8973		-3.11166	0.15563
-0.70174	2.22444		-3.07755	0.17413
-0.67399	2.79393		-3.04343	0.20077
-0.64625	3.65237		-3.00932	0.23319
-0.6185	5.2154		-2.9752	0.27169
-0.59076	7.60087		-2.94109	0.31876
-0.56302	10.5654		-2.90697	0.3744
-0.53527	13.7869		-2.87286	0.43295
-0.50753	17.6915		-2.83874	0.486
-0.47979	22.8433		-2.80463	0.52975
-0.45204	28.7114		-2.77051	0.56945
-0.4243	34.2323		-2.7364	0.6165
-0.39655	41.1447		-2.70228	0.6823
-0.36881	48.8892		-2.66817	0.77303
-0.34107	57.7079		-2.63405	0.88411
-0.31332	66.8063		-2.59994	0.99631
-0.28558	76.3882		-2.56583	1.08264
-0.25783	87.3579		-2.53171	1.12705
-0.23009	98.1399		-2.4976	1.13811
-0.20235	108.259		-2.46348	1.13949
-0.1746	118.735		-2.42937	1.14895
-0.14686	127.693		-2.39525	1.17419
-0.11912	135.168		-2.36114	1.22504
-0.09137	140.779		-2.32702	1.31694
-0.06363	144.325		-2.29291	1.46027
-0.03588	146.981		-2.25879	1.65186
-0.00814	148.681		-2.22468	1.87829
0.0196	147.671		-2.19056	2.12919
0.04735	145.341		-2.15645	2.40961
0.07509	143.502		-2.12233	2.73742
0.10284	139.469		-2.08822	3.12486
0.13058	133.692		-2.0541	3.56465
0.15832	126.466		-2.01999	4.0386
0.18607	118.804		-1.98587	4.53888
0.21381	108.855		-1.95176	5.07581
0.24156	98.5174		-1.91764	5.66622
0.2693	89.3081		-1.88353	6.31794
0.29704	80.7472		-1.84941	7.02382
0.32479	72.0085		-1.8153	7.77148
0.35253	64.8409		-1.78118	8.56817
0.38027	57.9823		-1.74707	9.45845
0.40802	51.2522		-1.71295	10.5014
0.43576	43.9097		-1.67884	11.7112
0.46351	37.5444		-1.64473	13.0166
0.49125	32.8891		-1.61061	14.2884
0.51899	28.0985		-1.5765	15.4272
0.54674	23.7212		-1.54238	16.4392
0.57448	19.779		-1.50827	17.4377
0.60223	17.1797		-1.47415	18.5632
0.62997	14.4418		-1.44004	19.8813
0.65771	11.8385		-1.40592	21.3323
0.68546	9.74969		-1.37181	22.7737
0.7132	8.23139		-1.33769	24.0816
0.74095	6.8668		-1.30358	25.2295
0.76869	5.86425		-1.26946	26.2907
0.79643	5.38244		-1.23535	27.375
0.82418	4.54565		-1.20123	28.5704
0.85192	3.89717		-1.16712	29.9391
0.87966	3.58471		-1.133	31.5165
0.90741	3.02395		-1.09889	33.2558
0.93515	2.42997		-1.06477	34.9771
0.9629	1.9911		-1.03066	36.4095
0.99064	1.77613		-0.99654	37.3237
1.01838	1.60352		-0.96243	37.6548
1.04613	1.42999		-0.92831	37.5196
1.07387	1.34705		-0.8942	37.1257
1.10162	1.2557		-0.86008	36.6606
1.12936	1.12335		-0.82597	36.2342
1.1571	1.01046		-0.79185	35.8768
1.18485	0.97647		-0.75774	35.5588
1.21259	0.9709		-0.72363	35.2261
1.24034	0.94543		-0.68951	34.86
1.26808	1.01269		-0.6554	34.5258
1.29582	1.00897		-0.62128	34.3413
1.32357	0.95335		-0.58717	34.3742
1.35131	0.88591		-0.55305	34.5628
1.37905	0.76358		-0.51894	34.7313
1.4068	0.8034		-0.48482	34.6956
1.43454	0.83413		-0.45071	34.3887
1.46229	0.80021		-0.41659	33.9007
1.49003	0.7271		-0.38248	33.3916
1.51777	0.61619		-0.34836	32.9759
1.54552	0.55836		-0.31425	32.6883
1.57326	0.52501		-0.28013	32.506
1.60101	0.52825		-0.24602	32.3761
1.62875	0.52217		-0.2119	32.2475
1.65649	0.44996		-0.17779	32.0963
1.68424	0.42744		-0.14367	31.9301
1.71198	0.40417		-0.10956	31.7751
1.73973	0.37556		-0.07544	31.6357
1.76747	0.38162		-0.04133	31.4566
1.79521	0.38798		-0.00721	31.1671
1.82296	0.36516		0.0269	30.7779
1.8507	0.33355		0.06102	30.3888
1.87844	0.33864		0.09513	30.0926
1.90619	0.31714		0.12925	29.92
1.93393	0.26448		0.16336	29.8744
1.96168	0.24991		0.19747	29.9501
1.98942	0.2749		0.23159	30.0963
2.01716	0.26502		0.2657	30.2174
2.04491	0.27588		0.29982	30.2267
2.07265	0.28664		0.33393	30.0827
2.1004	0.26521		0.36805	29.7992
2.12814	0.22771		0.40216	29.4561
2.15588	0.19704		0.43628	29.1638
2.18363	0.19154		0.47039	28.9763
2.21137	0.1718		0.50451	28.858
2.23912	0.19124		0.53862	28.7429
2.26686	0.19915		0.57274	28.5845
2.2946	0.15121		0.60685	28.3548
2.32235	0.13469		0.64097	28.048
2.35009	0.12829		0.67508	27.6959
2.37783	0.12339		0.7092	27.3475
2.40558	0.13523		0.74331	27.0349
2.43332	0.18148		0.77743	26.7757
2.46107	0.18875		0.81154	26.5878
2.48881	0.1851		0.84566	26.479
2.51655	0.15784		0.87977	26.4346
2.5443	0.1076		0.91389	26.4235
2.57204	0.13159		0.948	26.4042
2.59979	0.15423		0.98212	26.3293
2.62753	0.14637		1.01623	26.1759
2.65527	0.15626		1.05035	25.9755
2.68302	0.18517		1.08446	25.7765
2.71076	0.16803		1.11857	25.557
2.73851	0.19834		1.15269	25.2042
2.76625	0.19645		1.1868	24.6041
2.79399	0.16284		1.22092	23.744
2.82174	0.13618		1.25503	22.7151
2.84948	0.11839		1.28915	21.6287
2.87722	0.11554		1.32326	20.5462
2.90497	0.12223		1.35738	19.476
2.93271	0.12915		1.39149	18.4155
2.96046	0.1205		1.42561	17.3921
2.9882	0.11934		1.45972	16.4672
3.01594	0.14137		1.49384	15.6844
3.04369	0.12475		1.52795	15.0087
3.07143	0.10197		1.56207	14.3348
3.09918	0.09549		1.59618	13.5637
3.12692	0.0964		1.6303	12.6655
3.15466	0.10156		1.66441	11.6724
3.18241	0.0925		1.69853	10.6462
3.21015	0.07757		1.73264	9.65676
3.2379	0.08954		1.76676	8.75328
3.26564	0.09536		1.80087	7.93775
3.29338	0.08565		1.83499	7.1843
3.32113	0.08861		1.8691	6.4821
3.34887	0.06043		1.90322	5.84139
3.37661	0.06764		1.93733	5.26767
3.40436	0.07161		1.97145	4.75249
3.4321	0.0831		2.00556	4.28675
3.45985	0.08837		2.03967	3.86765
3.48759	0.04788		2.07379	3.49272
3.51533	0.02839		2.1079	3.15623
3.54308	0.05008		2.14202	2.8521
3.57082	0.07091		2.17613	2.57475
3.59857	0.05983		2.21025	2.31648
3.62631	0.04086		2.24436	2.06902
3.65405	0.03647		2.27848	1.83155
3.6818	0.03247		2.31259	1.61394
3.70954	0.02064		2.34671	1.42761
3.73729	0.00735		2.38082	1.27475
3.76503	0.01769		2.41494	1.14794
3.79277	0.02215		2.44905	1.03592
3.82052	0.01413		2.48317	0.9279
3.84826	0.01748		2.51728	0.8161
3.876	0.01022		2.5514	0.69961
3.90375	0.00884		2.58551	0.58752
3.93149	0.00522		2.61963	0.49347
3.95924	0.00393		2.65374	0.42273
3.98698	0.01213		2.68786	0.36772
4.01472	0.01959		2.72197	0.31814
4.04247	0.02037		2.75609	0.27061
4.07021	0.01804		2.7902	0.22759
4.09796	0.01531		2.82432	0.19181
4.1257	0.00849		2.85843	0.16388
4.15344	0.00883		2.89255	0.14227
4.18119	0.01054		2.92666	0.12352
4.20893	0.00998		2.96077	0.10354
4.23668	0.00194		2.99489	0.08021
4.26442	0.00396		3.029	0.05512
4.29216	0.00373		3.06312	0.03249
4.31991	0.00516		3.09723	0.016
4.34765	0.0068		3.13135	0.00646
4.37539	0.0066		3.16546	0.00211
4.40314	0.0015		3.19958	0.000547461
4.43088	4.80126e-05		3.23369	0.000112299

## Sheet: Figure 4
Fig. 4b
Adsorption energy and diffusion barrier
Strain	Eads		Strain	Eads		Strain	Ediff		Strain	Ediff
%	eV		%	eV		%	eV		%	eV
	MoSe2			MoS2			MoSe2			MoS2
-3.56	-0.72674		-3.59	-0.72839		-3.5248	0.08932		-3.4104	0.09096
						-1.231	0.11713		-1.1323	0.11926
-2.95	-0.71106		-3	-0.70954		-0.016	0.14388		0.0828	0.13165
						1.3319	0.16479		1.4414	0.15314
-2.29	-0.69839		-2.32	-0.69522
-1.59	-0.68565		-1.59	-0.68117
-0.84	-0.67646		-0.82	-0.6708
0	-0.67208		0	-0.66354
0.877	-0.66974		0.896	-0.65993
1.804	-0.66885		1.839	-0.6583

## Sheet: Supplementary Figure 1
Supple. Fig. 1e
AFM height profile
MoSe2 20nm			MoSe2 50nm			MoSe2 60nm
Distance	Height		Distance	Height		Distance	Height
nm	pm		nm	pm		nm	pm
0	139.24		0	71.5912		0	259.226
3.4097	104.187		1.2179	118.383		1.9531	271.963
6.8193	152.408		2.4359	212.902		3.9062	238.636
10.229	223.462		3.6538	285.902		5.8594	265.3
13.6387	168.313		4.8717	291.996		7.8125	338.348
17.0484	97.3918		6.0897	275.7		9.7656	409.312
20.458	171.613		7.3076	244.281		11.7188	533.658
23.8677	220.104		8.5256	175.002		13.6719	553.538
27.2774	117.391		9.7435	111.287		15.625	521.436
30.687	104.616		10.9614	84.6529		17.5781	445.485
34.0967	254.16		12.1794	82.1413		19.5312	345.762
37.5064	167.113		13.3973	64.5403		21.4844	201.171
40.9161	2.5965e-05		14.6152	69.5181		23.4375	69.8906
44.3257	23.5697		15.8332	92.9306		25.3906	14.767
47.7354	103.786		17.0511	154.563		27.3437	0
51.1451	48.176		18.2691	151.231		29.2969	102.595
54.5547	37.1079		19.487	142.1		31.25	280.485
57.9644	183.404		20.7049	130.719		33.2031	375.271
61.3741	172.519		21.9229	105.209		35.1562	437.321
64.7837	28.5393		23.1408	92.028		37.1094	440.461
68.1934	42.8494		24.3587	88.1172		39.0625	365.106
			25.5767	86.707		41.0156	258.57
			26.7946	106.585		42.9687	238.023
			28.0126	185.76		44.9219	160.841
			29.2305	241.7		46.875	75.273
			30.4484	273.591		48.8281	40.7651
			31.6664	301.906		50.7812	157.587
			32.8843	283.852		52.7344	234.688
			34.1022	205.293		54.6875	240.862
			35.3202	119.086		56.6406	247.593
			36.5381	22.5277		58.5937	181.917
			37.7561	0.000496459		60.5469	180.576
			38.974	35.2104		62.5	145.075
			40.1919	119.532		64.4531	92.014
			41.4099	136.164		66.4062	99.1001
			42.6278	189.739		68.3594	105.376
			43.8457	181.793		70.3125	226.246
			45.0637	198.653		72.2656	313.182
			46.2816	170.826		74.2187	368.25
			47.4996	115.295		76.1719	327.119
			48.7175	46.6768		78.125	240.246
			49.9354	48.9742		80.0781	130.921
						82.0312	43.4291
						83.9844	37.4248
						85.9375	104.609
						87.8906	154.784
						89.8438	274.316
						91.7969	330.872
						93.75	384.375
						95.7031	375.391
						97.6562	313.264
						99.6094	230.862
						101.562	164.261
						103.516	109.087
						105.469	146.11
						107.422	308.989
						109.375	346.169
						111.328	410.53
						113.281	401.291
						115.234	380.547
						117.188	397.09
						119.141	314.873
						121.094	266.102
						123.047	270.019

## Sheet: Supplementary Figure 3
Supple. Fig. 3b
AFM height profile
Distance	Height
nm	nm
0	1.96684
19.5312	12.2467
39.0625	14.9984
58.5937	15.3809
78.125	15.0778
97.6562	12.3882
117.188	4.50152
136.719	0.58128
156.25	0.21188
175.781	0.20729
195.312	0.05278
214.844	4.53416
234.375	13.1465
253.906	14.7695
273.438	15.8317
292.969	14.9121
312.5	11.4722
332.031	5.82372
351.562	0.52058
371.094	0.05713
390.625	0.29425
410.156	1.93412
429.688	8.93568
449.219	13.3231
468.75	14.6612
488.281	15.3873
507.812	14.3102
527.344	8.52431
546.875	1.80771
566.406	0.21776
585.938	0.04976
605.469	0.19946
625	9.39205
644.531	13.7262
664.062	14.5017
683.594	15.6731
703.125	14.6959
722.656	10.5146
742.188	3.68334
761.719	0.16124
781.25	0.07336
800.781	1.01137
820.312	6.98105
839.844	13.4225
859.375	14.4055
878.906	15.5406
898.438	13.9334
917.969	11.2195
937.5	5.13011
957.031	0

## Sheet: Supplementary Figure 4
Supple. Fig. 3b
AFM height profile
Distance	Height
nm	nm
0	0.04689
3.5156	0.05923
7.0312	0.07168
10.5469	0.07978
14.0625	0.08741
17.5781	0.07116
21.0937	0.06494
24.6094	0.07009
28.125	0.07371
31.6406	0.04821
35.1562	0.01754
38.6719	0.10464
42.1875	0.56715
45.7031	1.55537
49.2187	2.54194
52.7344	3.13603
56.25	3.37438
59.7656	3.24005
63.2812	2.76761
66.7969	1.91378
70.3125	0.82709
73.8281	0.17286
77.3437	0.02589
80.8594	4.037e-06
84.375	0.07238
87.8906	0.15247
91.4062	0.20776
94.9219	0.2019
98.4375	0.15804
101.953	0.16034
105.469	0.21151
108.984	0.28226
112.5	0.30844
116.016	0.33626
119.531	0.37924
123.047	0.35539
126.562	0.27788
130.078	0.22131
133.594	0.19269
137.109	0.16451
140.625	0.14362
144.141	0.09033
147.656	0.04595
151.172	0.1389
154.688	0.69928
158.203	1.65095
161.719	2.52759
165.234	3.12118
168.75	3.36022
172.266	3.25382
175.781	2.79212
179.297	2.00178
182.812	0.95112
186.328	0.21409
189.844	0.09075
193.359	0.1688
196.875	0.2081
200.391	0.18908
203.906	0.1504
207.422	0.12845
210.938	0.13127
214.453	0.17334
217.969	0.24136
221.484	0.29076
225	0.31709
228.516	0.3021
232.031	0.28423
235.547	0.27663
239.062	0.29043
242.578	0.32314
246.094	0.5594
249.609	1.14126
253.125	1.74185
256.641	2.06185
260.156	2.04209
263.672	1.67049
267.188	0.95651
270.703	0.26346
274.219	0.02823
277.734	0.03953
281.25	0.04644
284.766	0.06478
288.281	0.03471
291.797	0.0169
295.312	0.05657
298.828	0.11473
302.344	0.1038
305.859	0.03616
309.375	0.03683
312.891	0.09551
316.406	0.15538
319.922	0.19598
323.438	0.2295
326.953	0.42705
330.469	1.04026
333.984	1.89864
337.5	2.5229
341.016	2.7524
344.531	2.63357
348.047	2.16071
351.562	1.30413
355.078	0.45697
358.594	0.15979
362.109	0.15752
365.625	0.09982
369.141	0.0563
372.656	0.06675
376.172	0.09242
379.688	0.09975
383.203	0.12121
386.719	0.13614
390.234	0.11967
393.75	0.07755
397.266	0.06841
400.781	0.11268
404.297	0.1232
407.812	0.10185
411.328	0.11219

## Sheet: Supplementary Figure 19
Supple. Fig. 19a
Raman spectrocopy
WS2-WSe2 Superlattice				MoS2-MoSe2 superlattice
Raman shift	Intensity	Norm. Inten.		Raman shift	Intensity	Norm. Inten.
cm-1				cm-1
150.424	5131.68	0		150.339	547.855	0.00749
151.952	5159.05	0.00132		151.864	543.497	0.0046
153.48	5265.83	0.00648		153.39	536.534	0
155.008	5350.5	0.01058		154.915	563.214	0.01764
156.536	5512.23	0.01839		156.441	555.177	0.01233
158.065	5710.03	0.02795		157.966	555.716	0.01268
159.593	5922.2	0.03821		159.492	564.241	0.01832
161.121	6173.65	0.05036		161.017	568.322	0.02102
162.649	6452.64	0.06385		162.542	567.252	0.02031
164.177	6744.76	0.07797		164.068	586.919	0.03332
165.705	7091.37	0.09472		165.593	575.653	0.02587
167.233	7471.69	0.1131		167.119	582.499	0.0304
168.761	7812.74	0.12959		168.644	578.454	0.02772
170.289	8098.54	0.1434		170.169	591.164	0.03613
171.817	8262.26	0.15131		171.695	599.394	0.04157
173.345	8172.62	0.14698		173.22	600.869	0.04254
174.873	7786.61	0.12832		174.746	587.602	0.03377
176.401	7240.38	0.10192		176.271	578.937	0.02804
177.929	6734.59	0.07747		177.797	579.651	0.02851
179.457	6327.76	0.05781		179.322	582.89	0.03065
180.985	6056.92	0.04472		180.847	577.782	0.02728
182.513	5887.21	0.03652		182.373	569.034	0.02149
184.041	5753.17	0.03004		183.898	556.529	0.01322
185.569	5658.63	0.02547		185.424	561.651	0.01661
187.097	5571.46	0.02126		186.949	564.883	0.01875
188.625	5533.05	0.0194		188.475	553.432	0.01117
190.153	5598.17	0.02255		190	561.412	0.01645
191.681	5637.16	0.02443		191.525	568.101	0.02088
193.209	5651.71	0.02513		193.051	568.46	0.02111
194.737	5609.88	0.02311		194.576	579.046	0.02811
196.265	5605.52	0.0229		196.102	550.443	0.0092
197.793	5568.79	0.02113		197.627	563.543	0.01786
199.321	5501.36	0.01787		199.153	575.636	0.02586
200.849	5458.87	0.01581		200.678	582.989	0.03072
202.377	5424.22	0.01414		202.203	586.926	0.03332
203.905	5434.48	0.01464		203.729	582.305	0.03027
205.433	5460.42	0.01589		205.254	610.144	0.04868
206.961	5482.18	0.01694		206.78	612.141	0.05
208.489	5527.77	0.01914		208.305	630.042	0.06184
210.017	5556.81	0.02055		209.831	647.315	0.07326
211.545	5591.81	0.02224		211.356	676.747	0.09272
213.073	5667.87	0.02592		212.881	701.811	0.1093
214.601	5732.9	0.02906		214.407	730.735	0.12842
216.129	5781.86	0.03143		215.932	767.248	0.15257
217.657	5829.98	0.03375		217.458	783.646	0.16341
219.185	5928.34	0.03851		218.983	818.282	0.18632
220.713	5989.27	0.04145		220.508	849.323	0.20685
222.241	5986.4	0.04131		222.034	855.558	0.21097
223.769	6036.27	0.04372		223.559	866.764	0.21838
225.297	6106.46	0.04711		225.085	872.856	0.22241
226.825	6195.45	0.05142		226.61	847.569	0.20569
228.353	6197.23	0.0515		228.136	813.895	0.18342
229.881	6267.73	0.05491		229.661	760.765	0.14828
231.409	6420.53	0.06229		231.186	720.355	0.12156
232.937	6451.55	0.06379		232.712	681.397	0.0958
234.465	6520.58	0.06713		234.237	662.082	0.08302
235.993	6539.8	0.06806		235.763	661.104	0.08238
237.521	6466.14	0.0645		237.288	653.826	0.07756
239.049	6399.76	0.06129		238.814	657.506	0.08
240.577	6368.39	0.05977		240.339	664.275	0.08447
242.105	6395.21	0.06107		241.864	682.283	0.09638
243.633	6455.2	0.06397		243.39	685.229	0.09833
245.161	6540.05	0.06807		244.915	711.05	0.11541
246.689	6670.91	0.0744		246.441	743.572	0.13691
248.217	6835.84	0.08237		247.966	781.354	0.1619
249.745	6983.44	0.0895		249.492	810.384	0.1811
251.273	7134.13	0.09679		251.017	864.376	0.2168
252.801	7309.26	0.10525		252.542	902.035	0.2417
254.329	7524.81	0.11567		254.068	948.974	0.27275
255.857	7721.44	0.12517		255.593	1015.88	0.31699
257.385	7877.99	0.13274		257.119	1058.83	0.34539
258.913	8064.09	0.14173		258.644	1117.63	0.38428
260.441	8264.83	0.15144		260.169	1190.26	0.43231
261.969	8446.66	0.16023		261.695	1276.03	0.48903
263.497	8456.79	0.16071		263.22	1366.73	0.54901
265.025	8329.56	0.15457		264.746	1451.57	0.60511
266.553	8123.42	0.1446		266.271	1501.91	0.6384
268.081	7817.75	0.12983		267.797	1526	0.65433
269.61	7569.71	0.11784		269.322	1504.05	0.63981
271.138	7446.38	0.11188		270.847	1471.17	0.61807
272.666	7311.6	0.10536		272.373	1438.58	0.59652
274.194	7280.03	0.10384		273.898	1388.89	0.56366
275.722	7260.83	0.10291		275.424	1369.86	0.55108
277.25	7348.34	0.10714		276.949	1325.68	0.52186
278.778	7458.08	0.11244		278.475	1244.81	0.46838
280.306	7633.71	0.12093		280	1159.13	0.41172
281.834	7768.62	0.12745		281.525	1089.89	0.36593
283.362	7944.09	0.13593		283.051	1027.87	0.32492
284.89	8133.4	0.14508		284.576	996.632	0.30426
286.418	8289.46	0.15263		286.102	949.738	0.27325
287.946	8528.16	0.16416		287.627	950.733	0.27391
289.474	8710.07	0.17296		289.153	925.704	0.25736
291.002	8974.84	0.18575		290.678	938.152	0.26559
292.53	9141.5	0.19381		292.203	933.876	0.26276
294.058	9333.64	0.2031		293.729	922.441	0.2552
295.586	9619.77	0.21693		295.254	937.054	0.26486
297.114	9923.55	0.23161		296.78	953.812	0.27594
298.642	10239	0.24686		298.305	965.82	0.28389
300.17	10626.2	0.26557		299.831	994.825	0.30307
301.698	10999.5	0.28361		301.356	1006.8	0.31098
303.226	11238.8	0.29518		302.881	1014.07	0.31579
304.754	11436.9	0.30475		304.407	1005.26	0.30997
306.282	11571.7	0.31127		305.932	982.208	0.29472
307.81	11611.8	0.31321		307.458	972.496	0.2883
309.338	11677.9	0.3164		308.983	939.857	0.26672
310.866	11773.9	0.32104		310.508	903.076	0.24239
312.394	11881.7	0.32626		312.034	891.247	0.23457
313.922	11975.4	0.33078		313.559	857.479	0.21224
315.45	12094.8	0.33656		315.085	847.614	0.20572
316.978	12275.1	0.34527		316.61	836.766	0.19854
318.506	12441.2	0.3533		318.136	833.022	0.19607
320.034	12691.2	0.36538		319.661	819.635	0.18721
321.562	13062.9	0.38335		321.186	801.244	0.17505
323.09	13585.6	0.40861		322.712	805.112	0.17761
324.618	14148.1	0.4358		324.237	811.429	0.18179
326.146	14849.6	0.4697		325.763	812.027	0.18218
327.674	15699.1	0.51076		327.288	831.285	0.19492
329.202	16670.6	0.55772		328.814	830.075	0.19412
330.73	17700.9	0.60752		330.339	834.814	0.19725
332.258	18787	0.66001		331.864	828.289	0.19294
333.786	19991.3	0.71822		333.39	829.721	0.19388
335.314	21065.2	0.77013		334.915	835.372	0.19762
336.842	22260.4	0.82789		336.441	851.946	0.20858
338.37	23375.7	0.8818		337.966	868.755	0.2197
339.898	24307.7	0.92685		339.492	875.098	0.22389
341.426	25097.5	0.96502		341.017	869.286	0.22005
342.954	25499.3	0.98444		342.542	914.178	0.24973
344.482	25577.9	0.98824		344.068	900.007	0.24036
346.01	25293.6	0.9745		345.593	927.254	0.25838
347.538	24234.6	0.92332		347.119	949.684	0.27321
349.066	22758.4	0.85197		348.644	957.357	0.27829
350.594	20842.9	0.75938		350.169	992.075	0.30125
352.122	19208.7	0.68039		351.695	1009.09	0.3125
353.65	18331.9	0.63801		353.22	1013.76	0.31559
355.178	17638.9	0.60452		354.746	1047.22	0.33772
356.706	16684.2	0.55838		356.271	1070.21	0.35292
358.234	15572.7	0.50465		357.797	1089.48	0.36566
359.762	14219.4	0.43924		359.322	1110.72	0.37971
361.29	12863	0.37369		360.847	1149.8	0.40555
362.818	11816.4	0.3231		362.373	1165.81	0.41614
364.346	11062.1	0.28664		363.898	1174.5	0.42189
365.874	10478.2	0.25842		365.424	1173.76	0.4214
367.402	10049.5	0.23769		366.949	1163.74	0.41477
368.93	9737.17	0.2226		368.475	1189.44	0.43176
370.458	9481.34	0.21024		370	1213.16	0.44745
371.986	9300.23	0.20148		371.525	1240.58	0.46559
373.514	9132.59	0.19338		373.051	1282.79	0.4935
375.042	8971.92	0.18561		374.576	1337.16	0.52945
376.57	8898.48	0.18206		376.102	1446.68	0.60188
378.098	8855.21	0.17997		377.627	1609.59	0.70961
379.627	8815.7	0.17806		379.153	1840.33	0.8622
381.155	8823.79	0.17845		380.678	1978.89	0.95383
382.683	8855.57	0.17999		382.203	2003.95	0.9704
384.211	8884.63	0.18139		383.729	1900.21	0.90179
385.739	8922.74	0.18324		385.254	1731.24	0.79006
387.267	8934.6	0.18381		386.78	1517.33	0.6486
388.795	8956.1	0.18485		388.305	1322.13	0.51951
390.323	8944.65	0.1843		389.831	1204.73	0.44188
391.851	8899.35	0.18211		391.356	1138.36	0.39798
393.379	8851.43	0.17979		392.881	1104.06	0.37531
394.907	8889.76	0.18164		394.407	1131.21	0.39325
396.435	8922.8	0.18324		395.932	1217.87	0.45057
397.963	9028.99	0.18837		397.458	1379.32	0.55733
399.491	9153.79	0.1944		398.983	1581.83	0.69125
401.019	9271.64	0.2001		400.508	1821.48	0.84973
402.547	9528.76	0.21253		402.034	1997.71	0.96627
404.075	9911.32	0.23102		403.559	2048.71	1
405.603	10539.1	0.26136		405.085	1945.36	0.93165
407.131	11520.3	0.30878		406.61	1742.16	0.79728
408.659	12965.2	0.37862		408.136	1515.2	0.64719
410.187	15197.7	0.48653		409.661	1302.36	0.50644
411.715	18561.6	0.64912		411.186	1111.03	0.37991
413.243	22678.4	0.8481		412.712	1007.23	0.31127
414.771	25821.2	1		414.237	946.881	0.27136
416.299	25708.3	0.99455		415.763	906.359	0.24456
417.827	22821.9	0.85504		417.288	885.24	0.2306
419.355	18872.3	0.66414		418.814	857.137	0.21201
420.883	14678.5	0.46143		420.339	854.378	0.21019
422.411	11648.5	0.31498		421.864	859.146	0.21334
423.939	10102.9	0.24028		423.39	848.415	0.20625
425.467	9363.82	0.20455		424.915	848.017	0.20598
426.995	8986.47	0.18632		426.441	852.433	0.2089
428.523	8704.05	0.17267		427.966	850.861	0.20786
430.051	8556.08	0.16551		429.492	837.603	0.1991
431.579	8389.06	0.15744		431.017	842.077	0.20205
433.107	8318.14	0.15401		432.542	839.542	0.20038
434.635	8177.71	0.14723		434.068	843.781	0.20318
436.163	8050.07	0.14106		435.593	844.933	0.20394
437.691	7866.12	0.13217		437.119	838.591	0.19975
439.219	7778.19	0.12792		438.644	808.593	0.17991
440.747	7580.12	0.11834		440.169	806.047	0.17823
442.275	7471.44	0.11309		441.695	806.825	0.17874
443.803	7412.09	0.11022		443.22	811.761	0.18201
445.331	7308.01	0.10519		444.746	795.007	0.17093
446.859	7273.15	0.10351		446.271	774.959	0.15767
448.387	7266.78	0.1032		447.797	770.088	0.15445
449.915	7256.15	0.10268		449.322	746.473	0.13883

## Sheet: Supplementary Figure 20
Supple. Fig. 20d, 20e
Absorbance Tauc plot
Energy	Absorbance
eV	a.u
1.37778	0.000232243
1.37931	0.000228524
1.38085	0.000268661
1.38239	0.000264689
1.38393	0.000234321
1.38547	0.000243512
1.38702	0.000226844
1.38858	0.000249017
1.39013	0.000245153
1.39169	0.000263673
1.39326	0.00020808
1.39483	0.000302898
1.3964	0.000265458
1.39797	0.000304266
1.39955	0.000280714
1.40113	0.000258072
1.40271	0.000311326
1.4043	0.000337664
1.4059	0.000292926
1.40749	0.000283909
1.40909	0.000251884
1.41069	0.000270922
1.4123	0.000390801
1.41391	0.000369324
1.41553	0.000359209
1.41714	0.00036003
1.41876	0.000278804
1.42039	0.00023348
1.42202	0.000280084
1.42365	0.000266435
1.42529	0.000386572
1.42693	0.000301756
1.42857	0.000227385
1.43022	0.000334162
1.43187	0.00024175
1.43353	0.000335709
1.43519	0.000191666
1.43685	0.000342634
1.43852	0.000441469
1.44019	0.000377484
1.44186	0.000263736
1.44354	0.00040828
1.44522	0.000681408
1.44691	0.000471809
1.4486	0.000405212
1.45029	0.000400255
1.45199	9.81538e-05
1.45369	0.000495765
1.4554	0.000150724
1.45711	0.000380624
1.45882	0.000358771
1.46054	0.000348482
1.46226	0.000425034
1.46399	0.000276799
1.46572	0.000408816
1.46746	0.000380226
1.46919	0.000392844
1.47094	0.000359085
1.47268	0.000424933
1.47444	0.000280762
1.47619	0.000367364
1.47795	0.000368241
1.47971	0.000374903
1.48148	0.000325271
1.48325	0.000304725
1.48503	0.000360266
1.48681	0.00047161
1.4886	0.000519857
1.49038	0.00052804
1.49218	0.000429959
1.49398	0.000382165
1.49578	0.000401094
1.49758	0.000519202
1.4994	0.000434129
1.50121	0.000460961
1.50303	0.000558475
1.50485	0.000463201
1.50668	0.000504702
1.50852	0.000420401
1.51035	0.000415163
1.5122	0.000454556
1.51404	0.000442651
1.51589	0.000411954
1.51775	0.000464512
1.51961	0.000520412
1.52147	0.000487018
1.52334	0.000448106
1.52522	0.000545749
1.52709	0.000539864
1.52898	0.00057048
1.53086	0.00063296
1.53276	0.000580784
1.53465	0.000545223
1.53656	0.000553894
1.53846	0.000592702
1.54037	0.000632944
1.54229	0.000588031
1.54421	0.000559426
1.54613	0.000583356
1.54806	0.000647263
1.55	0.000593926
1.55194	0.000572559
1.55388	0.000718306
1.55583	0.000590698
1.55779	0.000448313
1.55975	0.000648967
1.56171	0.000675128
1.56368	0.000652245
1.56566	0.00073786
1.56764	0.000647413
1.56962	0.0006329
1.57161	0.000717554
1.5736	0.000685448
1.5756	0.000605805
1.57761	0.000680546
1.57962	0.000699165
1.58163	0.000594678
1.58365	0.000644267
1.58568	0.000748001
1.58771	0.00078573
1.58974	0.000806019
1.59178	0.000798903
1.59383	0.000729206
1.59588	0.000722334
1.59794	0.000786739
1.6	0.00084462
1.60207	0.000763543
1.60414	0.000729829
1.60622	0.000749504
1.6083	0.000872654
1.61039	0.000984978
1.61248	0.000877199
1.61458	0.000831403
1.61669	0.000872028
1.6188	0.000835751
1.62092	0.000866846
1.62304	0.000979682
1.62516	0.001
1.6273	0.000964119
1.62943	0.000935925
1.63158	0.00104
1.63373	0.00093068
1.63588	0.000922983
1.63804	0.00111
1.64021	0.00113
1.64238	0.0012
1.64456	0.00115
1.64675	0.00115
1.64894	0.00117
1.65113	0.00114
1.65333	0.00122
1.65554	0.00132
1.65775	0.00132
1.65997	0.00131
1.6622	0.00137
1.66443	0.0014
1.66667	0.00137
1.66891	0.00144
1.67116	0.0015
1.67341	0.00156
1.67568	0.00162
1.67794	0.00162
1.68022	0.00165
1.6825	0.00164
1.68478	0.00166
1.68707	0.00169
1.68937	0.0018
1.69168	0.00182
1.69399	0.00181
1.69631	0.00189
1.69863	0.00199
1.70096	0.00204
1.7033	0.00211
1.70564	0.00225
1.70799	0.00222
1.71034	0.00227
1.71271	0.00226
1.71508	0.00222
1.71745	0.00238
1.71983	0.00244
1.72222	0.00248
1.72462	0.00263
1.72702	0.00269
1.72943	0.0027
1.73184	0.00282
1.73427	0.00292
1.73669	0.00291
1.73913	0.00304
1.74157	0.00319
1.74402	0.00322
1.74648	0.00327
1.74894	0.00347
1.75141	0.00365
1.75389	0.00372
1.75637	0.00383
1.75887	0.00397
1.76136	0.00398
1.76387	0.004
1.76638	0.00434
1.7689	0.0044
1.77143	0.00444
1.77396	0.00455
1.7765	0.00471
1.77905	0.00478
1.78161	0.00482
1.78417	0.00504
1.78674	0.00511
1.78932	0.00528
1.79191	0.0053
1.7945	0.0052
1.7971	0.00514
1.79971	0.00526
1.80233	0.0055
1.80495	0.0054
1.80758	0.00531
1.81022	0.00543
1.81287	0.0055
1.81552	0.00546
1.81818	0.00542
1.82085	0.00547
1.82353	0.00554
1.82622	0.00559
1.82891	0.00549
1.83161	0.00553
1.83432	0.00546
1.83704	0.00537
1.83976	0.00536
1.8425	0.00543
1.84524	0.0057
1.84799	0.00581
1.85075	0.00562
1.85351	0.00581
1.85629	0.00571
1.85907	0.00606
1.86186	0.00593
1.86466	0.00591
1.86747	0.00617
1.87029	0.00616
1.87311	0.00633
1.87595	0.00657
1.87879	0.0065
1.88164	0.00677
1.8845	0.00689
1.88737	0.00685
1.89024	0.00707
1.89313	0.00729
1.89602	0.00731
1.89893	0.00744
1.90184	0.00756
1.90476	0.00776
1.90769	0.00811
1.91063	0.0081
1.91358	0.00827
1.91654	0.00848
1.9195	0.00839
1.92248	0.00853
1.92547	0.00889
1.92846	0.00911
1.93146	0.00884
1.93448	0.00929
1.9375	0.00936
1.94053	0.00943
1.94357	0.00946
1.94662	0.00956
1.94969	0.00944
1.95276	0.00967
1.95584	0.00962
1.95893	0.00957
1.96203	0.0098
1.96513	0.00983
1.96825	0.00966
1.97138	0.00965
1.97452	0.00964
1.97767	0.00963
1.98083	0.00945
1.984	0.00957
1.98718	0.00943
1.99037	0.00934
1.99357	0.00945
1.99678	0.0092
2	0.00935
2.00323	0.00926
2.00647	0.00933
2.00972	0.00904
2.01299	0.00915
2.01626	0.00894
2.01954	0.00921
2.02284	0.00903
2.02614	0.00906
2.02946	0.00897
2.03279	0.00896
2.03612	0.00903
2.03947	0.00914
2.04283	0.00921
2.0462	0.009
2.04959	0.00915
2.05298	0.00906
2.05638	0.00913
2.0598	0.00916
2.06323	0.00923
2.06667	0.0093
2.07012	0.00921
2.07358	0.00945
2.07705	0.00957
2.08054	0.00951
2.08403	0.0095
2.08754	0.00954
2.09106	0.00978
2.09459	0.00986
2.09814	0.00976
2.10169	0.0101
2.10526	0.01005
2.10884	0.01004
2.11244	0.01021
2.11604	0.01038
2.11966	0.01032
2.12329	0.01059
2.12693	0.01062
2.13058	0.01061
2.13425	0.01102
2.13793	0.01101
2.14162	0.01082
2.14533	0.01118
2.14905	0.01142
2.15278	0.01145
2.15652	0.01149
2.16028	0.01203
2.16405	0.01167
2.16783	0.01231
2.17163	0.01205
2.17544	0.01245
2.17926	0.01244
2.1831	0.01259
2.18695	0.01274
2.19081	0.01289
2.19469	0.0132
2.19858	0.01319
2.20249	0.01335
2.20641	0.01366
2.21034	0.01371
2.21429	0.01393
2.21825	0.01392
2.22222	0.01431
2.22621	0.01447
2.23022	0.01458
2.23423	0.01503
2.23827	0.0152
2.24231	0.01514
2.24638	0.01585
2.25045	0.01591
2.25455	0.01608
2.25865	0.01608
2.26277	0.01651
2.26691	0.01669
2.27106	0.017
2.27523	0.01719
2.27941	0.01707
2.28361	0.0177
2.28782	0.01809
2.29205	0.01829
2.2963	0.01862
2.30056	0.0191
2.30483	0.01903
2.30912	0.01951
2.31343	0.01979
2.31776	0.02001
2.3221	0.02064
2.32645	0.02108
2.33083	0.02116
2.33522	0.02146
2.33962	0.02198
2.34405	0.02229
2.34848	0.02282
2.35294	0.02321
2.35741	0.02338
2.3619	0.02393
2.36641	0.02434
2.37094	0.02467
2.37548	0.02541
2.38004	0.02583
2.38462	0.02618
2.38921	0.02678
2.39382	0.0273
2.39845	0.02775
2.4031	0.02829
2.40777	0.02893
2.41245	0.02913
2.41715	0.02996
2.42188	0.03089
2.42661	0.0312
2.43137	0.03197
2.43615	0.03247
2.44094	0.03308
2.44576	0.03408
2.45059	0.0349
2.45545	0.03564
2.46032	0.03628
2.46521	0.03684
2.47012	0.0377
2.47505	0.03848
2.48	0.0397
2.48497	0.04062
2.48996	0.04144
2.49497	0.04216
2.5	0.04334
2.50505	0.0442
2.51012	0.04542
2.51521	0.04655
2.52033	0.04781
2.52546	0.04873
2.53061	0.05004
2.53579	0.05124
2.54098	0.05208
2.5462	0.05358
2.55144	0.05484
2.5567	0.056
2.56198	0.05757
2.56729	0.05903
2.57261	0.0608
2.57796	0.06204
2.58333	0.06388
2.58873	0.0656
2.59414	0.06705
2.59958	0.06868
2.60504	0.07034
2.61053	0.07156
2.61603	0.07312
2.62156	0.07533
2.62712	0.07759
2.6327	0.07923
2.6383	0.0809
2.64392	0.0831
2.64957	0.08535
2.65525	0.08693
2.66094	0.0889
2.66667	0.09107
2.67241	0.09256
2.67819	0.0948
2.68398	0.09708
2.6898	0.09882
2.69565	0.10117
2.70153	0.10356
2.70742	0.105
2.71335	0.10626
2.7193	0.10853
2.72527	0.11044
2.73128	0.11216
2.73731	0.1137
2.74336	0.11547
2.74945	0.11725
2.75556	0.11971
2.76169	0.11981
2.76786	0.121
2.77405	0.12242
2.78027	0.1232
2.78652	0.12486
2.79279	0.1261
2.7991	0.12622
2.80543	0.12634
2.81179	0.12623
2.81818	0.12635
2.8246	0.12602
2.83105	0.12568
2.83753	0.12489
2.84404	0.12523
2.85057	0.12512
2.85714	0.12365
2.86374	0.12331
2.87037	0.12274
2.87703	0.12308
2.88372	0.1216
2.89044	0.11945
2.8972	0.11888
2.90398	0.11876
2.9108	0.11729
2.91765	0.1156
2.92453	0.11526
2.93144	0.11446
2.93839	0.11256
2.94537	0.11177
2.95238	0.11186
2.95943	0.11062
2.96651	0.10873
2.97362	0.10816
2.98077	0.10649
2.98795	0.1057
2.99517	0.10513
3.00242	0.10434
3.00971	0.10398
3.01703	0.10254
3.02439	0.10218
3.03178	0.10161
3.03922	0.10081
3.04668	0.0996
3.05419	0.09923
3.06173	0.09908
3.06931	0.09723
3.07692	0.09707
3.08458	0.09586
3.09227	0.09465
3.1	0.09386
3.10777	0.09391
3.11558	0.09375
3.12343	0.09317
3.13131	0.09258
3.13924	0.09158
3.14721	0.09017
3.15522	0.09021
3.16327	0.09004
3.17136	0.08904
3.17949	0.08825
3.18766	0.08684
3.19588	0.08605
3.20413	0.0867
3.21244	0.08591
3.22078	0.0847
3.22917	0.08639
3.2376	0.08497
3.24607	0.08294
3.25459	0.08358
3.26316	0.08402
3.27177	0.08302
3.28042	0.08202
3.28912	0.0802
3.29787	0.08084
3.30667	0.08106
3.31551	0.08067
3.3244	0.07987
3.33333	0.07907
3.34232	0.07868
3.35135	0.08117
3.36043	0.08141
3.36957	0.07976
3.37875	0.07958
3.38798	0.0798
3.39726	0.07982
3.40659	0.08132
3.41598	0.08347
3.42541	0.08243
3.4349	0.08246
3.44444	0.08227
3.45404	0.08338
3.46369	0.08319
3.47339	0.0852
3.48315	0.08369
3.49296	0.0835
3.50282	0.08553
3.51275	0.08669
3.52273	0.08673
3.53276	0.08905
3.54286	0.08979
3.55301	0.091
3.56322	0.09389
3.57349	0.09539
3.58382	0.09691
3.5942	0.09994
3.60465	0.10027
3.61516	0.10237
3.62573	0.10501
3.63636	0.10563
3.64706	0.10496
3.65782	0.10714
3.66864	0.11123
3.67953	0.11082
3.69048	0.10907
3.70149	0.11653
3.71257	0.12202
3.72372	0.11991
3.73494	0.11921
3.74622	0.12541
3.75758	0.12972
3.769	0.13383
3.78049	0.13465
3.79205	0.13825
3.80368	0.14257
3.81538	0.14473
3.82716	0.1421
3.83901	0.14653
3.85093	0.14941
3.86293	0.15772
3.875	0.15095
3.88715	0.15662
3.89937	0.16385
3.91167	0.17057
3.92405	0.17093
3.93651	0.17347
3.94904	0.18013
3.96166	0.18091
3.97436	0.17944
3.98714	0.18477
4	0.18558
4.01294	0.18678
4.02597	0.19073
4.03909	0.18883
4.05229	0.19125
4.06557	0.1937
4.07895	0.19578
4.09241	0.19992
4.10596	0.19961
4.1196	0.19929
4.13333	0.20021
4.14716	0.20031
4.16107	0.20166
4.17508	0.19926
4.18919	0.19978
4.20339	0.20748
4.21769	0.20166
4.23208	0.20177
4.24658	0.207
4.26117	0.20843
4.27586	0.21031
4.29066	0.20914
4.30556	0.21059
4.32056	0.21295
4.33566	0.21221
4.35088	0.22138
4.3662	0.21611
4.38163	0.21492
4.39716	0.21645
4.41281	0.22168
4.42857	0.227
4.44444	0.2258
4.46043	0.22743
4.47653	0.22481
4.49275	0.22739
4.50909	0.22809
4.52555	0.23363
4.54212	0.23633
4.55882	0.23956
4.57565	0.24434
4.59259	0.25229
4.60967	0.24748
4.62687	0.24984
4.64419	0.2481
4.66165	0.25466
4.67925	0.24977
4.69697	0.25219
4.71483	0.2589
4.73282	0.26358
4.75096	0.26234
4.76923	0.26327
4.78764	0.26696
4.8062	0.26516
4.8249	0.27563
4.84375	0.27044
4.86275	0.27825
4.88189	0.27872
4.90119	0.28325
4.92063	0.2855
4.94024	0.29312
4.96	0.29849
4.97992	0.29907
5	0.30332
5.02024	0.30146
5.04065	0.31078
5.06122	0.31332
5.08197	0.31145
5.10288	0.31466
5.12397	0.32114
5.14523	0.32775
5.16667	0.33716
5.18828	0.33796
5.21008	0.34354
5.23207	0.34851
5.25424	0.36415
5.2766	0.37665
5.29915	0.37621
5.32189	0.3824
5.34483	0.38645
5.36797	0.39585
5.3913	0.40237
5.41485	0.41527
5.4386	0.41497
5.46256	0.43228
5.48673	0.43857
5.51111	0.45498
5.53571	0.46758
5.56054	0.46318
5.58559	0.47604
5.61086	0.49277
5.63636	0.49636
5.6621	0.52018
5.68807	0.53059
5.71429	0.52981
5.74074	0.53282
5.76744	0.56211
5.79439	0.58745
5.8216	0.60948
5.84906	0.61106
5.87678	0.62321
5.90476	0.6497
5.93301	0.66812
5.96154	0.6961
5.99034	0.71796
6.01942	0.75119
6.04878	0.77322
6.07843	0.80084
6.10837	0.83573
6.13861	0.87848
6.16915	0.93676
6.2	0.95181

## Sheet: Supplementary Figure 21
Supple. Fig. 21d
Transfer curve
GateV	SourceI
-2	4.57814e-13
-1.9	3.96627e-13
-1.8	3.59191e-13
-1.7	3.2988e-13
-1.6	3.10057e-13
-1.5	2.97409e-13
-1.4	2.89619e-13
-1.3	2.84093e-13
-1.2	2.82651e-13
-1.1	2.7942e-13
-1	2.80122e-13
-0.9	2.7986e-13
-0.8	2.79458e-13
-0.7	2.83596e-13
-0.6	2.83801e-13
-0.5	2.88184e-13
-0.4	2.92267e-13
-0.3	2.94277e-13
-0.2	2.97648e-13
-0.1	3.0771e-13
0	3.13786e-13
0.1	3.19599e-13
0.2	3.25019e-13
0.3	3.33516e-13
0.4	3.38598e-13
0.5	3.48281e-13
0.6	3.59415e-13
0.7	3.65829e-13
0.8	3.74661e-13
0.9	3.85934e-13
1	3.98497e-13
1.1	4.10418e-13
1.2	4.2385e-13
1.3	4.35181e-13
1.4	4.47548e-13
1.5	4.62123e-13
1.6	4.77898e-13
1.7	4.91086e-13
1.8	5.05805e-13
1.9	5.23279e-13
2	5.44327e-13
2.1	5.62425e-13
2.2	5.83618e-13
2.3	6.01978e-13
2.4	6.26381e-13
2.5	6.49578e-13
2.6	6.70464e-13
2.7	6.94291e-13
2.8	7.21739e-13
2.9	7.45311e-13
3	7.73472e-13
3.1	8.04565e-13
3.2	8.35235e-13
3.3	8.65862e-13
3.4	9.00682e-13
3.5	9.3662e-13
3.6	9.77725e-13
3.7	1.02472e-12
3.8	1.06768e-12
3.9	1.10446e-12
4	1.14478e-12
4.1	1.19487e-12
4.2	1.24366e-12
4.3	1.2897e-12
4.4	1.34985e-12
4.5	1.41421e-12
4.6	1.47193e-12
4.7	1.53592e-12
4.8	1.59725e-12
4.9	1.66755e-12
5	1.72335e-12
5.1	1.81649e-12
5.2	1.88225e-12
5.3	1.9543e-12
5.4	2.07273e-12
5.5	2.17025e-12
5.6	2.26352e-12
5.7	2.36291e-12
5.8	2.45841e-12
5.9	2.56418e-12
6	2.66918e-12
6.1	2.7928e-12
6.2	2.91459e-12
6.3	3.04146e-12
6.4	3.13579e-12
6.5	3.29017e-12
6.6	3.45782e-12
6.7	3.62678e-12
6.8	3.80876e-12
6.9	3.99504e-12
7	4.01976e-12
7.1	4.30902e-12
7.2	4.50865e-12
7.3	4.7372e-12
7.4	4.83505e-12
7.5	5.80114e-12
7.6	5.39677e-12
7.7	5.51253e-12
7.8	5.80078e-12
7.9	6.0077e-12
8	6.31019e-12
8.1	6.65229e-12
8.2	7.0226e-12
8.3	7.33531e-12
8.4	7.72871e-12
8.5	8.16946e-12
8.6	8.61735e-12
8.7	8.9458e-12
8.8	9.43003e-12
8.9	9.7815e-12
9	1.02049e-11
9.1	1.06039e-11
9.2	1.11697e-11
9.3	1.17114e-11
9.4	1.2414e-11
9.5	1.29898e-11
9.6	1.33574e-11
9.7	1.40252e-11
9.8	1.46131e-11
9.9	1.54506e-11
10	1.60758e-11
10.1	1.71244e-11
10.2	1.77187e-11
10.3	1.82923e-11
10.4	1.90818e-11
10.5	2.0143e-11
10.6	2.09501e-11
10.7	2.1709e-11
10.8	2.24355e-11
10.9	2.3244e-11
11	2.42694e-11
11.1	2.51899e-11
11.2	2.56342e-11
11.3	2.65678e-11
11.4	2.79179e-11
11.5	2.91639e-11
11.6	3.02565e-11
11.7	3.1639e-11
11.8	3.27249e-11
11.9	3.45143e-11
12	3.60996e-11
12.1	3.73406e-11
12.2	3.90788e-11
12.3	4.01591e-11
12.4	4.16621e-11
12.5	4.33243e-11
12.6	4.42363e-11
12.7	4.51749e-11
12.8	4.72966e-11
12.9	4.9776e-11
13	5.08178e-11
13.1	5.28274e-11
13.2	5.48818e-11
13.3	5.77109e-11
13.4	6.03366e-11
13.5	6.32015e-11
13.6	6.57704e-11
13.7	6.92334e-11
13.8	7.23321e-11
13.9	7.75652e-11
14	8.08184e-11
14.1	8.45974e-11
14.2	8.64378e-11
14.3	9.04452e-11
14.4	9.3408e-11
14.5	9.829e-11
14.6	1.01386e-10
14.7	1.05361e-10
14.8	1.10171e-10
14.9	1.1653e-10
15	1.23358e-10
15.1	1.28885e-10
15.2	1.31257e-10
15.3	1.38309e-10
15.4	1.42157e-10
15.5	1.49122e-10
15.6	1.51779e-10
15.7	1.60188e-10
15.8	1.68301e-10
15.9	1.73064e-10
16	1.83255e-10
16.1	1.90266e-10
16.2	1.97116e-10
16.3	2.00634e-10
16.4	2.06444e-10
16.5	2.23446e-10
16.6	2.27802e-10
16.7	2.30159e-10
16.8	2.43281e-10
16.9	2.54318e-10
17	2.6199e-10
17.1	2.67562e-10
17.2	2.82239e-10
17.3	2.93532e-10
17.4	3.04348e-10
17.5	3.15945e-10
17.6	3.25115e-10
17.7	3.40451e-10
17.8	3.45019e-10
17.9	3.47302e-10
18	3.56861e-10
18.1	3.75446e-10
18.2	3.89641e-10
18.3	4.05542e-10
18.4	4.21493e-10
18.5	4.29401e-10
18.6	4.42908e-10
18.7	4.69206e-10
18.8	4.92203e-10
18.9	4.96208e-10
19	5.14367e-10
19.1	5.31055e-10
19.2	5.54923e-10
19.3	5.66276e-10
19.4	5.664e-10
19.5	5.80322e-10
19.6	5.92314e-10
19.7	6.17361e-10
19.8	6.50618e-10
19.9	6.81207e-10
20	6.75335e-10
20.1	6.78152e-10
20.2	7.18264e-10
20.3	7.13922e-10
20.4	7.53058e-10
20.5	7.8429e-10
20.6	8.16901e-10
20.7	8.58982e-10
20.8	8.66663e-10
20.9	9.35109e-10
21	9.77847e-10
21.1	1.00678e-09
21.2	9.98856e-10
21.3	9.76964e-10
21.4	1.02806e-09
21.5	1.04556e-09
21.6	1.03836e-09
21.7	1.11744e-09
21.8	1.13655e-09
21.9	1.10749e-09
22	1.09768e-09
22.1	1.11136e-09
22.2	1.14211e-09
22.3	1.20888e-09
22.4	1.21944e-09
22.5	1.26691e-09
22.6	1.30137e-09
22.7	1.32768e-09
22.8	1.34734e-09
22.9	1.39084e-09
23	1.4429e-09
23.1	1.49359e-09
23.2	1.50682e-09
23.3	1.62046e-09
23.4	1.69156e-09
23.5	1.70095e-09
23.6	1.75166e-09
23.7	1.76664e-09
23.8	1.78394e-09
23.9	1.75892e-09
24	1.7336e-09
24.1	1.7997e-09
24.2	1.8863e-09
24.3	1.98435e-09
24.4	2.00101e-09
24.5	2.0426e-09
24.6	2.07111e-09
24.7	2.11502e-09
24.8	2.18875e-09
24.9	2.24879e-09
25	2.27746e-09
25.1	2.31703e-09
25.2	2.37921e-09
25.3	2.4248e-09
25.4	2.47027e-09
25.5	2.53627e-09
25.6	2.61985e-09
25.7	2.64454e-09
25.8	2.62782e-09
25.9	2.71376e-09
26	2.76146e-09
26.1	2.79694e-09
26.2	2.87611e-09
26.3	2.89988e-09
26.4	2.92872e-09
26.5	2.9677e-09
26.6	2.98847e-09
26.7	3.00904e-09
26.8	3.03596e-09
26.9	3.11843e-09
27	3.13259e-09
27.1	3.13862e-09
27.2	3.23448e-09
27.3	3.32239e-09
27.4	3.31603e-09
27.5	3.36823e-09
27.6	3.36319e-09
27.7	3.43957e-09
27.8	3.50434e-09
27.9	3.4824e-09
28	3.48633e-09
28.1	3.55013e-09
28.2	3.64387e-09
28.3	3.68514e-09
28.4	3.71444e-09
28.5	3.77413e-09
28.6	3.74801e-09
28.7	3.86465e-09
28.8	3.84474e-09
28.9	4.005e-09
29	4.08114e-09
29.1	3.90699e-09
29.2	4.00821e-09
29.3	3.97115e-09
29.4	4.14659e-09
29.5	4.40892e-09
29.6	4.37611e-09
29.7	4.30629e-09
29.8	4.41232e-09
29.9	4.49426e-09
30	4.53964e-09
